# Supplementary material for: Three-Dimensional Simulations of Anisotropic Slip Microflows Using the Discrete Unified Gas Kinetic Scheme
Source: Entropy (Basel). 2022 Jun 30;24(7):907. doi: 10.3390/e24070907 (PMC9316686; doi:10.3390/e24070907)
Supplement: Supplementary file 1 [file entropy-24-00907-s001.zip]

Archive with 1 entries (1 files):
- entropy-1764001-supplementary.pdf
